# Supplementary material for: Exploring the Links between Post-Industrial Landscape History and Ecology through Participatory Methods
Source: PLoS One. 2015 Aug 26;10(8):e0136522. doi: 10.1371/journal.pone.0136522 (PMC4550255; doi:10.1371/journal.pone.0136522)
Supplement: S1 Table — (XLSX) [file pone.0136522.s002.xlsx]

## Sheet: Plant data both sites
SI Table 1 :Table of Plant Data for Upton		Quadrat number (For percentage cover <4%, M indicates many plants, S indicates some plants and F indicates few plants)
Scientific Name	Common Name	1a	1b	1c	1d	2a	2b	2c	2d	3a	3b	3c	3d	4a	4b	4c	5a	5b	5c	6a	6b	6c	6d	6e	6f	7a	7b	8a	8b	8c	8d	8e	8f
Achillea millefolium	Yarrow	0.5	0.2	0.25		<4%F	0.05		0.05	<4%S	0.05	<4%S	0.2		<4%F		<4%S									<4%F
Agropyron repens	Couch Grass													0.25
Agrostis capillaris	Common Bent	<4%F	<4%F									<4%F	<4%F		<4%F	<4%S															<4%S
Agrostis stolonifera	Creeping bent	0.3	0.2	0.05	5-10%				0.05				<4%F		5-10%													0.15			0.05
Alopecurus pratensis	Meadow Foxtail					0.05
Anthyllis vulneraria	Kidney Vetch					0.2	<4%M	<4%F	10-15%	<4%S	<4%S	0.1	<4%F
Brachypodium sylvaticum	False Brome															0.1													0.5	0.9
Briza media	Quaking Grass						0.1	0.2	0.1
Bromus erectus	Upright Brome																						0.2
Campanula glomerata	Clustered Bellflower								<4%F											<4%F	<4%F	<4%F				<4%F	0.1	<4%F	<4%F	<4%F	<4%F	<4%F	<4%F
Centaurea nigra	Black or Common Knapweed						<4%S		<4%F								<4%S	<4%F	<4%F	<4%S								0.05	<4%S	<4%F		<4%M	<4%F
Centaurea scabiosa	Greater Knapweed																			<4%F	<4%F	<4%F				<4%S		<4%F	<4%F
Centaurium erythraea	Common Centaury				<4%F					<4%F		<4%F
Cerastium arvense	Field Mousear																	<4%F															<4%F
Cerastium fontanum	Common Mousear											<4%F	<4%F					<4%F
Chenopodium bonus-henricus	Good King Henry													<4%F
Cirsium dissectum	Meadow Thistle													<4%F					<4%F		<4%F
Clinopodium vulgare	Wild Basil																<4%S		<4%S
Crataegus monogyna	Hawthorn																	<4%F	<4%F	<4%F	<4%S				<4%F				<4%F			<4%F
Cynosurus cristatus	Crested Dog's tail		<4%F		<4%F					5-10%	0.1	<4%F	0.05		<4%F	<4%F		<4%F												<4%F
Dactylis glomerata	Cock's Foot Grass																0.4									5-10%
Dactylorhiza fuchsii	Common Spotted Orchid											<4%F	<4%F
Daucus carota	Wild Carrot								<4%F
Epilobium angustifolium	Rosebay Willowherb																											<4%F
Equisetum arvense	Horsetail									<4%F	<4%S	0.05	0.1
Erigeron acer	Blue Fleabane																	<4%F	<4%F
Euphrasia officinalis	Eyebright						<4%F																									<4%F
Festuca gigantea	Great fescue																	<4%F	0.7		0.05
Festuca ovina	Sheep's Fescue			0.5	0.5	0.75	0.9	0.5	0.15	0.05						0.1	0.5	<4%S							<4%F
Festuca rubra	Red Fescue	0.1	0.15																									0.15	0.1		0.6	0.1
Fraxinus excelsior	Ash																			<4%F								<4%F	<4%S	<4%F		<4%F	<4%F
Galium aparine	Cleaver's																						<4%F
Gallium verum	Lady's Bedstraw	0.2		0.05
Hedera helix	Ivy																			0.2	0.1
Heracleum sphondylium	Hogweed																											<4%F		<4%F		<4%F	<4%F
Hieracium murorum	Common Hawkweed												<4%F						<4%S								<4%F
Holcus lanatus	Yorkshire Fog	0.1	<4%F	<4%M	0.05
Hypericum montanum	Pale St John's Wort							<4%F
Hypericum perforatum	Perforate St John's Wort																									<4%F
Hypochoeris radicata	Common Cat'sear					<4%F		5-10%	5-10%		<4%F	<4%F								<4%F	<4%F	<4%F					<4%M			<4%S		<4%F	<4%F
Knautia arvensis	Field Scabious																															<4%F
Lathyrus hirsutus	Hairy Vetchling											<4%S	<4%F
Lathyrus montanus	Bitter Vetchling										<4%F
Lathyrus pratensis	Meadow Vetchling	5-10%	<4%F
Leucanthemum vulgare	Ox-eye Daisy		<4%S			5-10%	<4%S	<4%F				<4%F	0.35				<4%F	<4%S	<4%F
Linum catharticum	Fairy Flax					0.05	<4%F	<4%S	<4%S									<4%S	<4%F		<4%F
Lolium perenne	Perennial RyeGrass															<4%F
Lotus corniculatus	Bird's-foot Trefoil	0.05			0.3	<4%F		0.25	0.1	0.2	0.1	<4%S	<4%F	<4%F	<4%F		<4%F
Medicago lupulina	Black Medick	0.05		<4%S	<4%F	<4%F	<4%F			<4%S	<4%F		0.2			<4%F	<4%F	<4%F	<4%F	<4%F	<4%F									<4%F
Melilotus officinalis	Ribbed Melilot																									<4%F
Mercurialis perennis	Dog's mercury									<4%F
Odontites verna	Red Bartsia													<4%F														<4%S			<4%F
Origanum vulgare	Wild Margoram						<4%F		0.25
Orobanche minor	Common Broomrape									<4%F
Phleum pratensis	Timothy		<4%F
Pilosella officinarium	Mouse-ear Hawkweed																	<4%M				0.05
Pimpinella saxifraga	Burnet Saxifrage																			<4%F
Plantago lanceolata	Ribwort Plantain	<4%F	<4%F		<4%M	5-10%	<4%S	<4%F	<4%F	0.05	0.3	0.2	0.3	<4%F	5-10%	<4%M	5-10%			<4%S	<4%F	<4%F				<4%F		0.15	<4%F	<4%F	<4%F	<4%S	<4%S
Plantago major	Greater Plantain									<4%F				<4%F				<4%F	<4%F									<4%F			<4%S
Poa annua	Annual Meadow-grass									<4%F
Polygonum aviculare	Knotgrass													<4%F
Potentilla reptans	Creeping Cinquefoil																					0.05
Primula veris	Cowslip							<4%S	<4%S
Prunella vulgaris	Selfheal		<4%M
Pteridium aquilinum	Bracken																									<4%F	0.2
Quercus	Oak																																<4%F
Ranunculus repens	Creeping Buttercup				<4%F									<4%F	<4%F													<4%F			0.05		<4%S
Rhinanthus minor	Yellow Rattle									0.1	0.2	5-10%	0.2
Rosa arvensis	Field Rose						<4%F
Rosa canina	Dog Rose																								<4%F				<4%F
Rubus fructicosus	Bramble																				<4%F	<4%F	<4%F				<4%F	0.2	<4%F		<4%F	<4%F
Rumex acetosa	Common Sorrel										<4%F	<4%F
Salix caprea	Pussy Willow									<4%F			<4%F
Sanguisorba minor	Salad Burnet																										<4%F			<4%F		<4%F	<4%F
Sanguisorba officinalis	Great Burnet											<4%F
Senecio jacobaea	Ragwort				<4%F		<4%F										<4%F					<4%F							<4%F			<4%F	<4%F
Senecio vulgaris	Groundsel													<4%F
Sphagnum sp.	Sphagnum Moss							0.75		0.25	0.9	0.9	0.9		<4%S	0.7			5-10%	0.4			0.2	<4%F	5-10%				0.7	0.3		0.5	0.6
Stellaria media	Common Chickweed																						<4%M
Tanacetum parthenium	Feverfew									<4%F																						<4%F
Taraxacum officinale	Dandelion														<4%F	<4%F																<4%F
Torilis japonica	Hedge Parsley																						<4%M			<4%F
Trifolium campestra	Hop Trefoil																					<4%F								<4%F
Trifolium pratense	Red Clover	<4%S	0.05			<4%F					<4%M		5-10%		0.05	0.2	0.15			<4%F		<4%F				<4%F		<4%S			<4%F	<4%S	0.05
Trifolium repens	White Clover	0.2	0.1	0.5	0.25	<4%S				<4%S				<4%F		0.2				<4%S	<4%F						<4%F	<4%S
Tripleurospermum inodorum	Scentless Mayweed													<4%F
Tussilago farfara	Coltsfoot																														<4%F	<4%F
Urtica dioica	Stinging Nettle																						0.2	<4%F
Vicia cracca	Tufted Vetch	<4%M	0.05
Vicia tetrasperma	Smooth Tare			<4%F						<4%F	<4%F		<4%F				<4%F			<4%F			<4%F
Viola riviniana	Common Dog-violet																								<4%F
Bare Earth														0.5	0.25	5-10%		0.15	0.25		0.5	0.6		1	0.8		0.8			0.05		0.05	10-15%
Bare Rock																		0.3			0.25				0.15
Rabbit Droppings				23	4		3	1		1	12			21	43		4	90	2			13		2									1
SI Table 2 : Upton Plant Data Domin Scale		Quadrat number
	Scientific name	1a	1b	1c	1d	2a	2b	2c	2d	3a	3b	3c	3d	4a	4b	4c	5a	5b	5c	6a	6b	6c	6d	6e	6f	7a	7b	8a	8b	8c	8d	8e	8f
	Achillea millefolium	7	5	5	0	1	5	0	4	2	4	2	5	0	1	0	2	0	0	0	0	0	0	0	0	1	1	0	0	0	0	0	0
	Agropyron repens	0	0	0	0	0	0	0	0	0	0	0	0	5	0	0	0	0	0	0	0	0	0	0	0	0	0	0	0	0	0	0	0
	Agrostis capillaris	1	1	0	0	0	0	0	0	0	0	1	1	0	1	2	0	0	0	0	0	0	0	0	0	0	0	0	0	0	2	0	0
	Agrostis stolonifera	6	5	4	4	0	0	0	4	0	0	0	1	0	4	0	0	0	0	0	0	0	0	0	0	0	0	5	0	0	4	0	0
	Alopecurus pratensis	0	0	0	0	4	0	0	0	0	0	0	0	0	0	0	0	0	0	0	0	0	0	0	0	0	0	0	0	0	0	0	0
	Anthyllis vulneraria	0	0	0	0	5	3	1	5	2	2	4	1	0	0	0	0	0	0	0	0	0	0	0	0	0	0	0	0	0	0	0	0
	Brachypodium sylvaticum	0	0	0	0	0	0	0	0	0	0	0	0	0	0	4	0	0	0	0	0	0	0	0	0	0	0	0	7	9	0	0	0
	Briza media	0	0	0	0	0	4	5	4	0	0	0	0	0	0	0	0	0	0	0	0	0	0	0	0	0	0	0	0	0	0	0	0
	Bromus erectus	0	0	0	0	0	0	0	0	0	0	0	0	0	0	0	0	0	0	0	0	0	5	0	0	0	0	0	0	0	0	0	0
	Campanula glomerata	0	0	0	0	0	0	0	1	0	0	0	0	0	0	0	0	0	0	1	1	1	0	0	0	1	4	1	1	1	1	1	1
	Centaurea nigra	0	0	0	0	0	2	0	1	0	0	0	0	0	0	0	2	1	1	2	0	0	0	0	0	0	0	4	2	1	0	3	1
	Centaurea scabiosa	0	0	0	0	0	0	0	0	0	0	0	0	0	0	0	0	0	0	1	1	1	0	0	0	2	0	1	1	0	0	0	0
	Centaurium erythraea	0	0	0	1	0	0	0	0	1	0	1	0	0	0	0	0	0	0	0	0	0	0	0	0	0	0	0	0	0	0	0	0
	Cerastium arvense	0	0	0	0	0	0	0	0	0	0	0	0	0	0	0	0	1	0	0	0	0	0	0	0	0	0	0	0	0	0	0	1
	Cerastium fontanum	0	0	0	0	0	0	0	0	0	0	1	1	0	0	0	0	1	0	0	0	0	0	0	0	0	0	0	0	0	0	0	0
	Chenopodium bonus-henricus	0	0	0	0	0	0	0	0	0	0	0	0	1	0	0	0	0	0	0	0	0	0	0	0	0	0	0	0	0	0	0	0
	Cirsium dissectum	0	0	0	0	0	0	0	0	0	0	0	0	1	0	0	0	0	1	0	1	0	0	0	0	0	0	0	0	0	0	0	0
	Clinopodium vulgare	0	0	0	0	0	0	0	0	0	0	0	0	0	0	0	2	2	2	0	0	0	0	0	0	0	0	0	0	0	0	0	0
	Crataegus monogyna	0	0	0	0	0	0	0	0	0	0	0	0	0	0	0	0	1	1	1	2	0	0	0	1	0	0	0	1	0	0	1	0
	Cynosurus cristatus	0	1	0	1	0	0	0	0	4	4	1	4	0	1	1	0	1	0	0	0	0	0	0	0	0	0	0	0	1	0	0	0
	Dactylis glomerata	0	0	0	0	0	0	0	0	0	0	0	0	0	0	0	7	0	0	0	0	0	0	0	0	4	0	0	0	0	0	0	0
	Dactylorhiza fuchsii	0	0	0	0	0	0	0	0	0	0	1	1	0	0	0	0	0	0	0	0	0	0	0	0	0	0	0	0	0	0	0	0
	Daucus carota	0	0	0	0	0	0	0	1	0	0	0	0	0	0	0	0	0	0	0	0	0	0	0	0	0	0	0	0	0	0	0	0
	Epilobium angustifolium	0	0	0	0	0	0	0	0	0	0	0	0	0	0	0	0	0	0	0	0	0	0	0	0	0	0	1	0	0	0	0	0
	Equisetum arvense	0	0	0	0	0	0	0	0	1	2	4	4	0	0	0	0	0	0	0	0	0	0	0	0	0	0	0	0	0	0	0	0
	Erigeron acer	0	0	0	0	0	0	0	0	0	0	0	0	0	0	0	0	1	1	0	0	0	0	0	0	0	0	0	0	0	0	0	0
	Euphrasia officinalis	0	0	0	0	0	1	0	0	0	0	0	0	0	0	0	0	0	0	0	0	0	0	0	0	0	0	0	0	0	0	1	0
	Festuca gigantea	0	0	0	0	0	0	0	0	0	0	0	0	0	0	0	0	1	8	0	4	0	0	0	0	0	0	0	0	0	0	0	0
	Festuca ovina	0	0	7	7	8	9	7	5	4	0	0	0	0	0	4	7	2	0	0	0	0	0	0	1	0	0	0	0	0	0	0	0
	Festuca rubra	4	5	0	0	0	0	0	0	0	0	0	0	0	0	0	0	0	0	0	0	0	0	0	0	0	0	5	4	0	8	4	0
	Fraxinus excelsior	0	0	0	0	0	0	0	0	0	0	0	0	0	0	0	0	0	0	1	0	0	0	0	0	0	0	1	2	1	0	1	1
	Galium aparine	0	0	0	0	0	0	0	0	0	0	0	0	0	0	0	0	0	0	0	0	0	1	0	0	0	0	0	0	0	0	0	0
	Gallium verum	5	0	4	0	0	0	0	0	0	0	0	0	0	0	0	0	0	0	0	0	0	0	0	0	0	0	0	0	0	0	0	0
	Hedera helix	0	0	0	0	0	0	0	0	0	0	0	0	0	0	0	0	0	0	5	4	0	0	0	0	0	0	0	0	0	0	0	0
	Heracleum sphondylium	0	0	0	0	0	0	0	0	0	0	0	0	0	0	0	0	0	0	0	0	0	0	0	0	0	0	1	0	1	0	1	1
	Hieracium murorum	0	0	0	0	0	0	0	0	0	0	0	1	0	0	0	0	0	2	0	0	0	0	0	0	0	1	0	0	0	0	0	0
	Holcus lanatus	4	1	3	4	0	0	0	0	0	0	0	0	0	0	0	0	0	0	0	0	0	0	0	0	0	1	0	0	0	0	0	0
	Hypericum montanum	0	0	0	0	0	0	1	0	0	0	0	0	0	0	0	0	0	0	0	0	0	0	0	0	0	0	0	0	0	0	0	0
	Hypericum perforatum	0	0	0	0	0	0	0	0	0	0	0	0	0	0	0	0	0	0	0	0	0	0	0	0	1	0	0	0	0	0	0	0
	Hypochoeris radicata	0	0	0	0	1	0	4	4	0	1	1	0	0	0	0	0	0	0	1	1	1	0	0	0	0	3	0	0	2	0	1	1
	Knautia arvensis	0	0	0	0	0	0	0	0	0	0	0	0	0	0	0	0	0	0	0	0	0	0	0	0	0	0	0	0	0	0	1	0
	Lathyrus hirsutus	0	0	0	0	0	0	0	0	0	0	2	1	0	0	0	0	0	0	0	0	0	0	0	0	0	0	0	0	0	0	0	0
	Lathyrus montanus	0	0	0	0	0	0	0	0	0	1	0	0	0	0	0	0	0	0	0	0	0	0	0	0	0	0	0	0	0	0	0	0
	Lathyrus pratensis	4	1	0	0	0	0	0	0	0	0	0	0	0	0	0	0	0	0	0	0	0	0	0	0	0	0	0	0	0	0	0	0
	Leucanthemum vulgare	0	2	0	0	4	2	1	0	0	0	1	7	0	0	0	1	2	1	0	0	0	0	0	0	0	0	0	0	0	0	0	0
	Linum catharticum	0	0	0	0	4	1	2	2	0	0	0	0	0	0	0	0	2	1	0	1	0	0	0	0	0	0	0	0	0	0	0	0
	Lolium perenne	0	0	0	0	0	0	0	0	0	0	0	0	0	0	1	0	0	0	0	0	0	0	0	0	0	0	0	0	0	0	0	0
	Lotus corniculatus	0	4	0	6	1	0	5	4	5	4	2	1	1	1	0	1	0	0	0	0	0	0	0	0	0	0	0	0	0	0	0	0
	Medicago lupulina	4	0	2	1	1	1	0	0	2	1	0	5	0	0	1	1	1	1	1	1	0	0	0	0	0	0	0	0	1	0	0	0
	Melilotus officinalis	0	0	0	0	0	0	0	0	0	0	0	0	0	0	0	0	0	0	0	0	0	0	0	0	1	0	0	0	0	0	0	0
	Mercurialis perennis	0	0	0	0	0	0	0	0	1	0	0	0	0	0	0	0	0	0	0	0	0	0	0	0	0	0	0	0	0	0	0	0
	Odontites verna	0	0	0	0	0	0	0	0	0	0	0	0	1	0	0	0	0	0	0	0	0	0	0	0	0	0	2	0	0	1	0	0
	Origanum vulgare	0	0	0	0	0	1	0	5	0	0	0	0	0	0	0	0	0	0	0	0	0	0	0	0	0	0	0	0	0	0	0	0
	Orobanche minor	0	0	0	0	0	0	0	0	1	0	0	0	0	0	0	0	0	0	0	0	0	0	0	0	0	0	0	0	0	0	0	0
	Phleum pratensis	0	1	0	0	0	0	0	0	0	0	0	0	0	0	0	0	0	0	0	0	0	0	0	0	0	0	0	0	0	0	0	0
	Pilosella officinarium	0	0	0	0	0	0	0	0	0	0	0	0	0	0	0	0	3	0	0	0	4	0	0	0	0	0	0	0	0	0	0	0
	Pimpinella saxifraga	0	0	0	0	0	0	0	0	0	0	0	0	0	0	0	0	0	0	1	0	0	0	0	0	0	0	0	0	0	0	0	0
	Plantago lanceolata	1	1	0	3	4	2	1	1	4	6	5	6	1	4	3	4	0	0	2	1	1	0	0	0	1	0	5	1	1	1	2	2
	Plantago major	0	0	0	0	0	0	0	0	1	0	0	0	1	0	0	0	1	1	0	0	0	0	0	0	0	0	1	0	0	2	0	0
	Poa annua	0	0	0	0	0	0	0	0	1	0	0	0	0	0	0	0	0	0	0	0	0	0	0	0	0	0	0	0	0	0	0	0
	Polygonum aviculare	0	0	0	0	0	0	0	0	0	0	0	0	1	0	0	0	0	0	0	0	0	0	0	0	0	0	0	0	0	0	0	0
	Potentilla reptans	0	0	0	0	0	0	0	0	0	0	0	0	0	0	0	0	0	0	0	0	4	0	0	0	0	0	0	0	0	0	0	0
	Primula veris	0	0	0	0	0	0	2	2	0	0	0	0	0	0	0	0	0	0	0	0	0	0	0	0	0	0	0	0	0	0	0	0
	Prunella vulgaris	0	3	0	0	0	0	0	0	0	0	0	0	0	0	0	0	0	0	0	0	0	0	0	0	0	0	0	0	0	0	0	0
	Pteridium aquilinum	0	0	0	0	0	0	0	0	0	0	0	0	0	0	0	0	0	0	0	0	0	0	0	0	1	5	0	0	0	0	0	0
	Quercus	0	0	0	0	0	0	0	0	0	0	0	0	0	0	0	0	0	0	0	0	0	0	0	0	0	0	0	0	0	0	0	1
	Ranunculus repens	0	0	0	1	0	0	0	0	0	0	0	0	1	1	0	0	0	0	0	0	0	0	0	0	0	0	1	0	0	4	0	2
	Rhinanthus minor	0	0	0	0	0	0	0	0	4	5	4	5	0	0	0	0	0	0	0	0	0	0	0	0	0	0	0	0	0	0	0	0
	Rosa arvensis	0	0	0	0	0	1	0	0	0	0	0	0	0	0	0	0	0	0	0	0	0	0	0	0	0	0	0	0	0	0	0	0
	Rosa canina	0	0	0	0	0	0	0	0	0	0	0	0	0	0	0	0	0	0	0	0	0	0	0	1	0	0	0	1	0	0	0	0
	Rubus fructicosus	0	0	0	0	0	0	0	0	0	0	0	0	0	0	0	0	0	0	0	1	1	1	0	0	0	1	5	1	0	1	1	0
	Rumex acetosa	0	0	0	0	0	0	0	0	0	1	1	0	0	0	0	0	0	0	0	0	0	0	0	0	0	0	0	0	0	0	0	0
	Salix caprea	0	0	0	0	0	0	0	0	1	0	0	1	0	0	0	0	0	0	0	0	0	0	0	0	0	0	0	0	0	0	0	0
	Sanguisorba minor	0	0	0	0	0	0	0	0	0	0	0	0	0	0	0	0	0	0	0	0	0	0	0	0	0	1	0	0	1	0	1	1
	Sanguisorba officinalis	0	0	0	0	0	0	0	0	0	0	1	0	0	0	0	0	0	0	0	0	0	0	0	0	0	0	0	0	0	0	0	0
	Senecio jacobaea	0	0	0	1	0	1	0	0	0	0	0	0	0	0	0	1	0	0	0	0	1	0	0	0	0	0	0	1	0	0	1	1
	Senecio vulgaris	0	0	0	0	0	0	0	0	0	0	0	0	1	0	0	0	0	0	0	0	0	0	0	0	0	0	0	0	0	0	0	0
	Sphagnum sp.	0	0	0	0	0	0	8	0	5	9	9	9	0	2	8	0	0	4	7	0	0	5	1	4	0	0	0	8	6	0	7	8
	Stellaria media	0	0	0	0	0	0	0	0	0	0	0	0	0	0	0	0	0	0	0	0	0	3	0	0	0	0	0	0	0	0	0	0
	Tanacetum parthenium	0	0	0	0	0	0	0	0	1	0	0	0	0	0	0	0	0	0	0	0	0	0	0	0	0	0	0	0	0	0	1	0
	Taraxacum officinale	0	0	0	0	0	0	0	0	0	0	0	0	0	1	1	0	0	0	0	0	0	0	0	0	0	0	0	0	0	1	1	0
	Torilis japonica	0	0	0	0	0	0	0	0	0	0	0	0	0	0	0	0	0	0	0	0	0	3	0	0	1	0	0	0	0	0	0	0
	Trifolium campestra	0	0	0	0	0	0	0	0	0	0	0	0	0	0	0	0	0	0	0	0	1	0	0	0	0	0	0	0	1	0	0	0
	Trifolium pratense	2	4	0	0	1	0	0	0	0	3	0	4	0	4	5	5	0	0	1	0	1	0	0	0	1	0	2	0	0	1	2	4
	Trifolium repens	5	4	7	5	2	0	0	0	2	0	0	0	1	0	5	0	0	0	2	1	0	0	0	0	0	1	2	0	0	0	0	0
	Tripleurospermum inodorum	0	0	0	0	0	0	0	0	0	0	0	0	1	0	0	0	0	0	0	0	0	0	0	0	0	0	0	0	0	0	0	0
	Tussilago farfara	0	0	0	0	0	0	0	0	0	0	0	0	0	0	0	0	0	0	0	0	0	0	0	0	0	0	0	0	0	1	1	0
	Urtica dioica	0	0	0	0	0	0	0	0	0	0	0	0	0	0	0	0	0	0	0	0	0	5	1	0	0	0	0	0	0	0	0	0
	Vicia cracca	3	4	0	0	0	0	0	0	0	0	0	0	0	0	0	0	0	0	0	0	0	0	0	0	0	0	0	0	0	0	0	0
	Vicia tetrasperma	0	0	1	0	0	0	0	0	1	1	0	1	0	0	0	1	0	0	1	0	0	1	0	0	0	0	0	0	0	0	0	0
	Viola riviniana	0	0	0	0	0	0	0	0	0	0	0	0	0	0	0	0	0	0	0	0	0	0	0	1	0	0	0	0	0	0	0	0
	Bare Earth	0	0	0	0	0	0	0	0	0	0	0	0	7	5	4	0	5	5	0	7	8	0	10	9	0	9	0	0	4	0	4	5
	Bare Rock	0	0	0	0	0	0	0	0	0	0	0	0	0	0	0	0	6	0	0	5	0	0	0	5	0	0	0	0	0	0	0	0
	Rabbit Droppings	0	0	2	1	2	1	1	0	1	1	0	0	2	3	0	1	5	2	0	0	1	0	1	0	0	0	0	0	0	0	0	1
SI Table 3: Plants observed on Upton site by community volunteers
Scientific Name	Common Name	Location	Date	Details
Anacamptis pyramialis	Pyramid Orchid	SE 483135	2011-06-24	Drainage scrapes
Blackstonia perfoliata	Yellow-wort	SE 483135	2011-06-25	Drainage scrapes
Dactylorrhiza maculata	Heath Spotted-orchid	SE 483135	2011-06-20	Drainage scrapes
Galega officinalis	Goat's-rue	SE 483135	2011-06-20	Drainage scrapes
Linaria vulgaris	Common Toadflax	SE 483135	2011-06-25	Drainage scrapes
Lythrum salicaria	Purple Loosestrife	SE 483135	2011-08-05	Drainage scrapes
Malva moschata	Musk-mallow	SE 483135	2011-08-05	Drainage scrapes
Nymphoides peltata	Fringed Water-lily	SE 483135	2011-08-05	Upper pond
Onobrychis viciifolia	Sainfoin	SE 483135	2011-06-25	All over
Ophrys apifera	Bee Orchid	SE 483135	2011-06-20	On Limestone
Parentucellia viscosa	Yellow Bartsia	SE 483135	2011-08-05	Drainage scrapes
Plantago media	Hoary Plantain	SE 483135	2011-08-05	Drainage scrapes
Pulicaria dysenterica	Common fleabane	SE 483135	2011-08-05	Drainage scrapes
Tanacetum vulgare	Tansy	SE 483135	2011-08-05	Drainage scrapes
Tragopogon pratensis	Goatsbeard	SE 483135	2011-06-20	Drainage scrapes
SI Table 4: Table of Plant Data for Fitzwilliam
		Quadrat number (For percentage cover <4%, M indicates many plants, S indicates some plants and F indicates few plants)
Scientific Name	Common Name	1a	1b	1c	1d	2a	2b	2c	3a	3b	3c	4a	4b	4c	5a	5b	5c	6a	6b	6c
Achillea millefolium	Yarrow											<4%M	5-10%		<4%F	<4%S	<4%S
Agrostis capillaris	Common Bent															0.1	5-10%	0.1	0.2
Anthyllis vulneraria	Kidney Vetch											<4%F
Arrhenatherum elatius	False Oat Grass	0.2	<4%S
Centaurea nigra	Black or Common Knapweed						<4%F									<4%F
Cirsium arvense	Creeping Thistle	<4%M		<4%F	<4%F	<4%F	<4%F				0.05	<4%F	<4%F	<4%F				<4%F	<4%F
Crepis capillaris	Smooth Hawksbeard	<4%F								<4%F							<4%F
Cynosurus cristatus	Crested Dog's Tail									<4%F
Dactylis glomerata	Cocksfoot										<4%F					<4%F
Festuca ovina	Sheep's Fescue	0.3	0.5	0.3	0.7	0.9	0.9	0.9	0.9	0.7	0.7	0.75	0.8	0.5	0.3	0.8	0.5	0.9	0.5
Heracleum sphondylium	Hogweed			<4%F								<4%F		<4%F
Holcus lanatus	Yorkshire Fog	0.1	0.05	0.2	0.3	10-15%	<4%F	5-10%	0.05	0.2	<4%M	0.25	0.2	0.3	0.1	<4%F	5-10%	<4%F
Hypochaeris radicata	Common Catsear			<4%F
Knautia arvensis	Field scabious												0.05			0.05
Lathyrus pratensis	Meadow Vetchling	<4%F	0.2																<4%S
Leucanthemum vulgare	Ox-eye Daisy	<4%F	<4%F	<4%F	<4%F					<4%F		<4%F	<4%F	<4%F			<4%F
Lotus corniculatus	Bird'sfoot Trefoil					<4%F			<4%F	0.2	<4%S			<4%F	0.05
Medicago lupulina	Black Medick			10-15%	<4%F				<4%F		<4%M		<4%F		<4%F		<4%F	<4%S	<4%F	<4%S
Melilotus officinalis	Ribbed Melilot			<4%F
Odontites verna	Red Bartsia								<4%S	<4%S		<4%F						<4%M
Plantago lanceolata	Ribwort Plantain					<4%F	<4%F	<4%F	<4%S	0.05	0.2		<4%F	<4%F	5-10%	<4%F	5-10%	<4%F	<4%F
Plantago major	Greater Plantain									<4%F
Poa annua	Annual Meadow Grass																<4%F
Poa pratensis	Smooth Meadow Grass			0.1															<4%S	<4%S
Rumex conglomeratus	Clustered Dock		<4%F
Senecio jacobaea	Ragwort				<4%F				<4%F						<4%F		<4%F
Sphagnum sp.	Sphagnum Moss			0.9	0.9				0.6	0.7	<4%S	<4%F	0.7		0.2	0.7	0.7	5-10%	0.1	0.1
Taraxacum officinale	Dandelion	<4%F	<4%F						<4%F	<4%S					<4%F
Tragopogon pratensis	Goatsbeard	<4%F
Trifolium pratense	Red Clover									0.05
Trifolium repens	White Clover						<4%F			<4%S	<4%F				<4%F		<4%F			<4%F
Vicia cracca	Tufted Vetch					<4%M	<4%F	<4%F							<4%F				0.2	0.4
Vicia tetrasperma	Smooth Tare			<4%F	<4%F													<4%F
Rabbit Droppings										17										1
SI Table 5 : Fitzwilliam Plant Data Domin Scale
	Scientific Name	1a	1b	1c	1d	2a	2b	2c	3a	3b	3c	4a	4b	4c	5a	5b	5c	6a	6b	6c
	Achillea millefolium	0	0	0	0	0	0	0	0	0	0	3	4	0	1	2	2	0	0	0
	Agrostis capillaris	0	0	0	0	0	0	0	0	0	0	0	0	0	0	4	4	4	5	0
	Anthyllis vulneraria	0	0	0	0	0	0	0	0	0	0	1	0	0	0	0	0	0	0	0
	Arrhenatherum elatius	5	2	0	0	0	0	0	0	0	0	0	0	0	0	0	0	0	0	0
	Centaurea nigra	0	0	0	0	0	1	0	0	0	0	0	0	0	0	1	0	0	0	0
	Cirsium arvense	3	0	1	1	1	1	0	0	0	4	1	1	1	0	0	0	1	1	0
	Crepis capillaris	1	0	0	0	0	0	0	0	1	0	0	0	0	0	0	1	0	0	0
	Cynosurus cristatus	0	0	0	0	0	0	0	0	1	0	0	0	0	0	0	0	0	0	0
	Dactylis glomerata	0	0	0	0	0	0	0	0	0	1	0	0	0	0	1	0	0	0	0
	Festuca ovina	6	7	6	8	9	9	9	9	8	8	8	9	7	6	9	7	9	7	8
	Heracleum sphondylium	0	0	1	0	0	0	0	0	0	0	1	0	1	0	0	0	0	0	0
	Holcus lanatus	4	4	5	6	5	1	4	4	5	3	5	5	6	4	1	4	1	0	0
	Hypochaeris radicata	0	0	1	0	0	0	0	0	0	0	0	0	0	0	0	0	0	0	0
	Knautia arvensis	0	0	0	0	0	0	0	0	0	0	0	4	0	0	4	0	0	0	0
	Lathyrus pratensis	1	5	0	0	0	0	0	0	0	0	0	0	0	0	0	0	0	2	0
	Leucanthemum vulgare	1	1	1	1	0	0	0	0	1	0	1	1	1	0	0	1	0	0	0
	Lotus corniculatus	0	0	0	0	1	0	0	1	5	2	0	0	1	4	0	0	0	0	0
	Medicago lupulina	0	0	5	1	0	0	0	1	0	3	0	1	0	1	0	1	2	1	2
	Melilotus officinalis	0	0	1	0	0	0	0	0	0	0	0	0	0	0	0	0	0	0	0
	Odontites verna	0	0	0	0	0	0	0	2	2	0	1	0	0	0	0	0	3	0	0
	Plantago lanceolata	0	0	0	0	1	1	1	2	4	5	0	1	1	4	1	4	1	1	4
	Plantago major	0	0	0	0	0	0	0	0	1	0	0	0	0	0	0	0	0	0	0
	Poa annua	0	0	0	0	0	0	0	0	0	0	0	0	0	0	0	1	0	0	0
	Poa pratensis	0	0	4	0	0	0	0	0	0	0	0	0	0	0	0	0	0	2	2
	Rumex conglomeratus	0	1	0	0	0	0	0	0	0	0	0	0	0	0	0	0	0	0	0
	Senecio jacobaea	0	0	0	1	0	0	0	1	0	0	0	0	0	1	0	1	0	0	0
	Sphagnum sp.	0	0	9	9	0	0	0	8	8	2	1	8	0	5	8	8	4	4	4
	Taraxacum officinale	1	1	0	0	0	0	0	1	2	0	0	0	0	1	0	0	0	0	0
	Tragopogon pratensis	1	0	0	0	0	0	0	0	0	0	0	0	0	0	0	0	0	0	0
	Trifolium pratense	0	0	0	0	0	0	0	0	4	0	0	0	0	0	0	0	0	0	0
	Trifolium repens	0	0	0	0	0	1	0	0	2	1	0	0	0	1	0	0	1	0	1
	Vicia cracca	0	0	0	0	3	1	1	0	0	0	0	0	0	1	0	0	0	5	7
	Vicia tetrasperma	0	0	1	1	0	0	0	0	0	0	0	0	0	0	0	0	1	0	0
	Rabbit Droppings	0	0	0	0	0	0	0	0	1	0	0	0	0	0	0	0	0	0	1
SI Table 6: Plants observed on Fitzwilliam site by community volunteers
Scientific Name	Common Name	Location	Date
Anacamptis pyramidalis	Pyramid Orchid	SE 422155	2010-06-14
Centaurium erythera	Common Centaury	SE 422155	2011-06-25
Dactylorhiza fuchsii	Common Spotted Orchid	SE 422155	2011-06-25
Dipsacus fullonum	Wild teasel	SE 422155	2011-06-25
Echium vulgare	Viper's Bugloss	SE 422155	2011-06-25
Hieracium umbellatum	Leafy Hawkweed	SE 422155	2010-06-14
Odontites verna	Red Bartsia	SE 422155	2011-06-25
Ophrys apifera	Bee Orchid	SE 422155	2011-06-25
Pilosella aurantiaca	Fox-and -cubs	SE 422155	2011-06-25
Rhinanthus minor	Yellow Rattle	SE 422155	2011-06-25
Trifolium hybridum	Alsike Clover	SE 422155	2010-08-11
