# Supplementary material for: Exploring the Links between Post-Industrial Landscape History and Ecology through Participatory Methods
Source: PLoS One. 2015 Aug 26;10(8):e0136522. doi: 10.1371/journal.pone.0136522 (PMC4550255; doi:10.1371/journal.pone.0136522)
Supplement: S2 Table — (XLSX) [file pone.0136522.s003.xlsx]

## Sheet: Fitzwilliam 
SI Table 7: Pitfall trap data from Fitzwilliam
Trap No	Grid Ref	Species	Quantity	Order	Habitat
A1	SE 4165 1530	Chorthippus brunneus	2	Orthoptera	Short Grassland
A1	SE 4165 1530	Myrmica ruginodis	1	Hymenoptera	Short Grassland
A1	SE 4165 1530	Linyphiidae sp.	4	Araneae	Short Grassland
A1	SE 4165 1530	Zodarian sp.	2	Araneae	Short Grassland
A1	SE 4165 1530	Pardosa sp.	2	Araneae	Short Grassland
A1	SE 4165 1530	Amara ovata	1	Coleoptera	Short Grassland
A1	SE 4165 1530	Harvestmen	1	Opiliones	Short Grassland
A1	SE 4165 1530	Snail	1	Mollusca	Short Grassland
A2	SE 4165 1531	Myrmica rubra	10	Hymenoptera	Short Grassland
A2	SE 4165 1531	Philoscia muscorum	2	Isopoda	Short Grassland
A2	SE 4165 1531	Pardosa sp.	2	Araneae	Short Grassland
A2	SE 4165 1531	Linyphiidae sp.	4	Araneae	Short Grassland
A2	SE 4165 1531	Pterostitchus niger	2	Coleoptera	Short Grassland
A2	SE 4165 1531	Snail	1	Mollusca	Short Grassland
A2	SE 4165 1531	Harvestmen	1	Opiliones	Short Grassland
A3	SE 4166 1532	Pardosa sp.	2	Araneae	Short Grassland
A3	SE 4166 1532	Philoscia muscorum	6	Isopoda	Short Grassland
A3	SE 4166 1532	Trichoniscus pygmaeus	1	Isopoda	Short Grassland
A3	SE 4166 1532	Linyphiidae sp.	4	Araneae	Short Grassland
A3	SE 4166 1532	Myrmica rubra	5	Hymenoptera	Short Grassland
A3	SE 4166 1532	Harvestmen	1	Opiliones	Short Grassland
B1	SE 4173 1526	Pterostitchus niger	1	Coleoptera	Scrub
B1	SE 4173 1526	Pardosa sp.	2	Araneae	Scrub
B1	SE 4173 1526	Philoscia muscorum	1	Isopoda	Scrub
B1	SE 4173 1526	Myrmica rubra	1	Hymenoptera	Scrub
B1	SE 4173 1526	Myrmica ruginodis	1	Hymenoptera	Scrub
B2	SE 4174 1527	Myrmica rubra	1	Hymenoptera	Scrub
B2	SE 4174 1527	Myrmica ruginodis	1	Hymenoptera	Scrub
B2	SE 4174 1527	Pardosa sp.	2	Araneae	Scrub
B2	SE 4174 1527	Linyphiidae sp.	1	Araneae	Scrub
B3	SE 4177 1529	Pardosa sp.	1	Araneae	Scrub
B3	SE 4177 1529	Harvestmen	1	Opiliones	Scrub
B3	SE 4177 1529	Myrmica rubra	4	Hymenoptera	Scrub
B3	SE 4177 1529	Philoscia muscorum	1	Isopoda	Scrub
B3	SE 4177 1529	Drassodes sp.	1	Araneae	Scrub
B3	SE 4177 1529	Carabid	1	Coleoptera	Scrub
C1	SE 4176 1534	Philoscia muscorum	1	Isopoda	Long Sward Grassland
C1	SE 4176 1534	Pardosa sp.	1	Araneae	Long Sward Grassland
C1	SE 4176 1534	Pterostitchus niger	1	Coleoptera	Long Sward Grassland
C1	SE 4176 1534	Myrmica rubra	2	Hymenoptera	Long Sward Grassland
C2	SE 4176 1535	Philoscia muscorum	5	Isopoda	Long Sward Grassland
C2	SE 4176 1535	Myrmica rubra	6	Hymenoptera	Long Sward Grassland
C2	SE 4176 1535	Linyphiidae sp.	4	Araneae	Long Sward Grassland
C2	SE 4176 1535	Harvestmen	1	Opiliones	Long Sward Grassland
C2	SE 4176 1535	Scotina sp.	1	Araneae	Long Sward Grassland
C2	SE 4176 1535	Alpecosa sp.	1	Araneae	Long Sward Grassland
C2	SE 4176 1535	Pterostitchus madidus	1	Coleoptera	Long Sward Grassland
C3	SE 4179 1538	Staphylinus caesareus	3	Coleoptera	Long Sward Grassland
C3	SE 4179 1538	Poecilus versicolor	1	Coleoptera	Long Sward Grassland
C3	SE 4179 1538	Pardosa sp.	5	Araneae	Long Sward Grassland
C3	SE 4179 1538	Philoscia muscorum	1	Isopoda	Long Sward Grassland
C3	SE 4179 1538	Myrmica rubra	13	Hymenoptera	Long Sward Grassland
C3	SE 4179 1538	Pterostitchus niger	4	Coleoptera	Long Sward Grassland
D1	SE 4207 1483	Philoscia muscorum	28	Isopoda	Woodland
D1	SE 4207 1483	Myrmica rubra	2	Hymenoptera	Woodland
D1	SE 4207 1483	Oniscus asellus	2	Isopoda	Woodland
D1	SE 4207 1483	Porcellionides cingendus	1	Isopoda	Woodland
D1	SE 4207 1483	Pterostitchus madidus	1	Coleoptera	Woodland
D1	SE 4207 1483	Pterostitchus niger	1	Coleoptera	Woodland
D1	SE 4207 1483	Cylisticus convexus	1	Isopoda	Woodland
D1	SE 4207 1483	Porcellio scaber	2	Isopoda	Woodland
D1	SE 4207 1483	Drassodes sp.	1	Araneae	Woodland
D1	SE 4207 1483	Linyphiidae sp.	2	Araneae	Woodland
D1	SE 4207 1483	Lasius niger	1	Hymenoptera	Woodland
D1	SE 4207 1483	Harvestmen	6	Opiliones	Woodland
D2	SE 4203 1487	Oniscus asellus	2	Isopoda	Woodland
D2	SE 4203 1487	Philoscia muscorum	2	Isopoda	Woodland
D2	SE 4203 1487	Pardosa sp.	2	Araneae	Woodland
D2	SE 4203 1487	Linyphiidae sp.	2	Araneae	Woodland
D2	SE 4203 1487	Myrmica rubra	10	Hymenoptera	Woodland
D2	SE 4203 1487	Pterostitchus madidus	2	Coleoptera	Woodland
D2	SE 4203 1487	Harvestmen	2	Opiliones	Woodland
D2	SE 4203 1487	Porcellio scaber	1	Isopoda	Woodland
D3	SE 4201 1487	Oniscus asellus	2	Isopoda	Woodland
D3	SE 4201 1487	Lasius niger	2	Isopoda	Woodland
D3	SE 4201 1487	Snail	2	Mollusca	Woodland
E1	SE 4198 1491	Pterostitchus madidus	17	Coleoptera	Woodland
E1	SE 4198 1491	Pterostitchus niger	3	Coleoptera	Woodland
E1	SE 4198 1491	Harvestmen	4	Opiliones	Woodland
E1	SE 4198 1491	Philoscia muscorum	4	Isopoda	Woodland
E1	SE 4198 1491	Porcellio scaber	1	Isopoda	Woodland
E1	SE 4198 1491	Myrmica rubra	1	Hymenoptera	Woodland
E2	SE 4196 1497	Philoscia muscorum	2	Isopoda	Woodland
E2	SE 4196 1497	Zodarian sp.	1	Araneae	Woodland
E2	SE 4196 1497	Carabid	1	Coleoptera	Woodland
E2	SE 4196 1497	Harvestmen	3	Opiliones	Woodland
E2	SE 4196 1497	Earwig	1	Dermaptera	Woodland
SI Table 8: Transect data from Fitzwilliam
Site	Start Time	End Time	Date	Recorder	% Sun	Temp	Wind Speed	Flowers
Fitzwilliam	10:40:00	12:10:00	2010-07-20	RI	40	20	Moderate
	Transect Sector
	1	2	3	4	5	6	7	8	9
Bombus pratorum	1	4	2	4	1			1
Bombus lapidarius	2		11		5		4	5	2
Bombus terrestris						1			1
Bombus lucorum			1				1	2
Bombus pascuorum		3		1	2	7		2	2
Bombus hypnorum
Bombus Vestalis
Bombus Rupestris			1
Cuckoo Bumblebee
Honey Bee
Totals	3	7	15	5	8	8	5	10	5
Pieris rapae
Pieris napi
Pieris brassicae						1		1	3
Polyommatus icarus
Maniola jurtina	2	7			3	3	1	1	4
Pyronia tithonus				2	2		10	11	1
Pararge aegeria
Coenonympha pamphilus		1			1	3
Pyronia tithonus				1	3
Lycaena phlaeas					1		1
Aglais io
Chiasmia clathrata		6
Zygaena filipendulae	4	40	5	9	11	6	3	6	25
Totals	6	54	5	12	21	12	15	18	30
Site	Start Time	End Time	Date	Recorder	% Sun	Wind Speed	Temp	Flowers
Fitzwilliam	07:45:00	08:20:00	2010-07-23	HA	20	Low		Devils bit Scabious
	Transect Sector
	1	2	3	4	5	6	7	8	9
Bombus pratorum					2
Bombus lapidarius		1			3	1			3
Bombus terrestris
Bombus lucorum
Bombus pascuorum		1
Bombus hypnorum
Bombus Bohemicus
Bombus Vestalis
Bombus Rupestris
Cuckoo Bumblebee
Honey Bee
Totals	0	2	0	0	3	1	0	0	3
Site	Start Time	End Time	Date	Recorder	% Sun	Wind Speed	Temp	Flowers
Fitzwilliam	16:15:00	17:45:00	2010-07-20	RI	60	Moderate	20
	Transect Sector
	1	2	3	4	5	6	7	8	9
Bombus pratorum	2	6	13	12	3	4	2	8	4
Bombus lapidarius	4	7	13	22	10	6	4	7	10
Bombus terrestris			5	1		1	1	1
Bombus lucorum	1						1	1	1
Bombus pascuorum		5	4	5	1	2	2	2	1
Bombus hypnorum
Bombus Bohemicus		1
Bombus Vestalis				2			1	1
Bombus Rupestris		2
Cuckoo Bumblebee			1				2	2	2
Honey Bee				1				1
Totals	5	15	23	31	11	9	11	15	14
Pieris rapae				1				6
Pieris napi				2				1
Pieris brassicae								1
Polyommatus icarus
Maniola jurtina		2		7	6			2
Pyronia tithonus	1			11	7		1	5
Pararge aegeria
Coenonympha pamphilus
Pyronia tithonus
Lycaena phlaeas
Aglais io		1		1					1
Chiasmia clathrata
Zygaena filipendulae	1	21	4	6	2	4	1		15
Totals	2	24	4	25	15	4	2	7	16
Site	Start Time	End Time	Date	Recorder	% Sun	Wind Speed	Temp	Flowers
Fitzwilliam	10:41:00	12:20:00	2010-07-05	RI	40	Moderate	17	Knapweed
	Transect Sector
	1	2	3	4	5	6	7	8	9
Bombus pratorum
Bombus lapidarius	15	9	10	20	26	9	7	17	10
Bombus terrestris	1	1	1	2	4	2	3		2
Bombus lucorum				1			2
Bombus pascuorum		15	3	3	12	1	1		1
Bombus hypnorum
Bombus Bohemicus		1							1
Bombus Vestalis		1
Bombus Rupestris
Cuckoo Bumblebee
Honey Bee							1
Totals	16	27	14	26	42	12	14	17	14
Pieris rapae	1				3	1	3		2
Pieris napi							2	1
Pieris brassicae					1
Polyommatus icarus
Maniola jurtina	1				4	1			2
Pyronia tithonus	2	2		2	13	1	10	2
Aphantopus hyperantus							2
Pararge aegeria							4
Coenonympha pamphilus
Pyronia tithonus
Lycaena phlaeas
Aglais io							1
Scotopteryx chenopodiata		1				1
Chiasmia clathrata
Zygaena filipendulae	6			3	1	3			2
Totals	8	3	0	5	14	5	17	2	2
Site	Start Time	End Time	Date	% Sun	Wind Speed	Temp	Flowers
Fitzwilliam	08:30:00	09:55:00	2010-08-08	40	Calm	20	Knapweed
	Transect Sector
	1	2	3	4	5	6	7	8	9
Bombus pratorum		3	1	3	8	4	2
Bombus lapidarius		2	2	2	1	1	5		3
Bombus terrestris									1
Bombus lucorum		1		1					1
Bombus pascuorum		2	1	1	6	2	2		1
Bombus hypnorum
Bombus Bohemicus
Bombus Vestalis
Bombus Rupestris
Cuckoo Bumblebee
Honey Bee
Totals	0	5	3	4	7	3	7	0	6

## Sheet: Upton
SI Table 9: Pitfall trap data from Upton
Trap No	Grid Ref	Species	Type	Quantity	Order	Habitat
F1	SE 4793 1336	Linyphiidae sp.	Money Spider	7	Araneae	Woodland
F2	SE 4792 1336	Harvestmen	Harvestmen	1	Opiliones	Woodland
F2	SE 4792 1336	Linyphiidae sp.	Money Spider	1	Araneae	Woodland
F3	SE 4791 1336	Linyphiidae sp.	Money Spider	6	Araneae	Woodland
F3	SE 4791 1336	Philoscia muscorum	Woodlouse	2	Isopoda	Woodland
F3	SE 4791 1336	Harvestmen	Harvestmen	1	Opiliones	Woodland
F3	SE 4791 1336	Millipede	Millipede	1	Isopoda	Woodland
G1	SE 4818 1334	Linyphiidae sp.	Money Spider	4	Araneae	Long Sward Grassland
G1	SE 4818 1334	Philoscia muscorum	Woodlouse	1	Isopoda	Long Sward Grassland
G1	SE 4818 1334	Pardosa sp.	Ground Spider	1	Araneae	Long Sward Grassland
G1	SE 4818 1334	Snail	Snail	1	Mollusca	Long Sward Grassland
G2	SE 4819 1334	Philoscia muscorum	Woodlouse	5	Isopoda	Long Sward Grassland
G2	SE 4819 1334	Myrmica rubra	Ant	2	Hymenoptera	Long Sward Grassland
G2	SE 4819 1334	Staphylinus sp.	Staphlinid Beetle	1	Coleoptera	Long Sward Grassland
G2	SE 4819 1334	Pardosa sp.	Ground Spider	4	Araneae	Long Sward Grassland
G2	SE 4819 1334	Linyphiidae sp.	Money Spider	3	Araneae	Long Sward Grassland
G2	SE 4819 1334	Snail	Snail	4	Mollusca	Long Sward Grassland
G2	SE 4819 1334	Beetle	Carabid Beetle	1	Coleoptera	Long Sward Grassland
G2	SE 4819 1334	Drysdera crocata	Ground Spider	1	Araneae	Long Sward Grassland
G2	SE 4819 1334	Harvestmen	Harvestmen	3	Opiliones	Long Sward Grassland
G3	SE 4821 1333	Pardosa sp.	Ground Spider	1	Araneae	Long Sward Grassland
G3	SE 4821 1333	Harvestmen	Harvestmen	2	Opiliones	Long Sward Grassland
G3	SE 4821 1333	Zodarian sp.	Ground Spider	2	Araneae	Long Sward Grassland
G3	SE 4821 1333	Wasp	Wasp	2	Hymenoptera	Long Sward Grassland
H1	SE 4849 1339	Beetle	Carabid Beetle	1	Coleoptera	Early Succession Woodland
H1	SE 4849 1339	Linyphiidae sp.	Money Spider	6	Araneae	Early Succession Woodland
H1	SE 4849 1339	Harvestmen	Harvestmen	3	Opiliones	Early Succession Woodland
H1	SE 4849 1339	Lithobius forficatus	Centipede	1	Chilopoda	Early Succession Woodland
H1	SE 4849 1339	Myrmica rubra	Ant	2	Hymenoptera	Early Succession Woodland
H2	SE 4851 1341	Linyphiidae sp.	Money Spider	4	Araneae	Early Succession Woodland
H3	SE 4854 1344	Pterostitchus niger	Carabid Beetle	1	Coleoptera	Early Succession Woodland
H3	SE 4854 1344	Armadillidium nasatum	Woodlouse	2	Isopoda	Early Succession Woodland
H3	SE 4854 1344	Propylea 14 punctata	Ladybird	1	Coleoptera	Early Succession Woodland
H3	SE 4854 1344	Myrmica ruginodis	Ant	3	Hymenoptera	Early Succession Woodland
H3	SE 4854 1344	Myrmica rubra	Ant	4	Hymenoptera	Early Succession Woodland
H3	SE 4854 1344	Lasius niger	Ant	2	Hymenoptera	Early Succession Woodland
H3	SE 4854 1344	Linyphiidae sp.	Money Spider	2	Araneae	Early Succession Woodland
H3	SE 4854 1344	Harvestmen	Harvestmen	4	Opiliones	Early Succession Woodland
I1	SE 4812 1323	Earwig	Earwig	1	Dermaptera	Woodland Ride
I1	SE 4812 1323	Philoscia muscorum	Woodlouse	1	Isopoda	Woodland Ride
I1	SE 4812 1323	Linyphiidae sp.	Money Spider	3	Araneae	Woodland Ride
I1	SE 4812 1323	Lasius flavus	Ant	1	Hymenoptera	Woodland Ride
I1	SE 4812 1323	Harvestmen	Harvestmen	4	Opiliones	Woodland Ride
I1	SE 4812 1323	Myrmica rubra	Ant	2	Hymenoptera	Woodland Ride
I2	SE 4821 1324	Philoscia muscorum	Woodlouse	1	Isopoda	Woodland Ride
I2	SE 4821 1324	Harvestmen	Harvestmen	2	Opiliones	Woodland Ride
I2	SE 4821 1324	Oniscus asellus	Woodlouse	1	Isopoda	Woodland Ride
I2	SE 4821 1324	Armadillidium vulgare	Woodlouse	1	Isopoda	Woodland Ride
I2	SE 4821 1324	Millipede	Millipede	1	Isopoda	Woodland Ride
I3	SE 4830 1325	Lasius flavus	Ant	1	Hymenoptera	Woodland Ride
I3	SE 4830 1325	Philoscia muscorum	Woodlouse	3	Isopoda	Woodland Ride
I3	SE 4830 1325	Linyphiidae sp.	Money Spider	11	Araneae	Woodland Ride
I3	SE 4830 1325	Staphylinidae sp.	Staphlinid Beetle	3	Coleoptera	Woodland Ride
J1	SE 4756 1310	Philoscia muscorum	Woodlouse	3	Isopoda	Woodland
J1	SE 4756 1310	Harvestmen	Harvestmen	5	Opiliones	Woodland
J1	SE 4756 1310	Linyphiidae sp.	Money Spider	3	Araneae	Woodland
J1	SE 4756 1310	Pterostitchus madidus	Carabid Beetle	1	Coleoptera	Woodland
J2	SE 4756 1311	Philoscia muscorum	Woodlouse	1	Isopoda	Woodland
J2	SE 4756 1311	Linyphiidae sp.	Money Spider	7	Araneae	Woodland
J2	SE 4756 1311	Harvestmen	Harvestmen	6	Opiliones	Woodland
SI Table 10: Transect data from Upton
Site	Start Time	End Time	Date	Recorder	% Sun	Wind Speed	Temp	Flowers
Upton	10:55:00	12:30:00	2010-07-21	RI	60	Low	20
	Transect Sector
	1	2	3	4	5	6	7	8	9
Bombus pratorum	1		2	2		3	2	8	3
Bombus lapidarius	9	5	6	2		22	7	13	10
Bombus terrestris		1		1		4		2	1
Bombus lucorum		3		2	1	1		1	1
Bombus pascuorum	1		2	1		12	1	11	9
Bombus hypnorum
Bombus bohemicus
Bombus vestalis						1		1
Bombus rupestris
Cuckoo Bumblebee
Apis mellifera						1		3	3
Pieris rapae				2			5	3
Pieris napi
Pieris brassicae	1			1
Polyommatus icarus								1
Maniola jurtina						2	1	5
Pyronia tithonus	10	6	1	12				2
Pararge aegeria
Coenonympha pamphilus
Thymelicus sylvestris)	3		1	1
Lycaena phlaeas
Aglais io
Chiasmia clathrata
Zygaena filipendulae	2			9
Site	Start Time	End Time	Date	Recorder	% Sun	Wind Speed	Temp	Flowers
Upton	13:35:00	14:50:00	2010-07-28	RI	20	Low	16	Rosebay Willowherb
	Transect Sector
	1	2	3	4	5	6	7	8	9
Bombus pratorum	1		3	5	1	6	3	4	2
Bombus lapidarius	9	2	9	11		15	9	4	2
Bombus terrestris	1	1		3			1	1	3
Bombus lucorum				1		5			1
Bombus pascuorum	1	1		4		26	7	3	9
Bombus hypnorum									1
Bombus bohemicus						3		1
Bombus vestalis									1
Bombus rupestris
Cuckoo Bumblebee
Apis mellifera									1
Pieris rapae
Pieris napi
Pieris brassicae
Polyommatus icarus
Maniola jurtina
Pyronia tithonus
Pararge aegeria
Pyronia tithonus
Pararge aegeria
Lycaena phlaeas
Aglais io
Lasiommata megera
Polygonia c-album
Zygaena filipendulae
Site	Start Time	End Time	Date	Recorder	% Sun	Wind Speed	Temp	Flowers
Upton	10:40:00	12:10:00	2010-08-03	RI	0	Low	16	Burdock
	Transect Sector
	1	2	3	4	5	6	7	8	9
Bombus pratorum	2		3			1	1	4
Bombus lapidarius	9		9	5		19	17	3	1
Bombus terrestris	1		2				2	3	4
Bombus lucorum	1								1
Bombus pascuorum	1	1	6	3		19	4	8	8
Bombus hypnorum
Bombus bohemicus						2
Bombus vestalis	1								11
Bombus rupestris
Cuckoo Bumblebee
Apis mellifera
Pieris rapae		2	2	2		11	3	4	5
Pieris napi			1						1
Pieris brassicae
Polyommatus icarus
Maniola jurtina				1		1
Pyronia tithonus	1			1	1	10	3	3	2
Pararge aegeria		1		4			5	2	2
Pyronia tithonus
Pararge aegeria							2
Lycaena phlaeas
Aglais io						2		1	1
Lasiommata megera
Polygonia c-album				1		1
Zygaena filipendulae			1
Site	Start Time	End Time	Date	Recorder	% Sun	Wind Speed	Temp	Flowers
Upton	14:00:00	16:30:00	2010-08-09	HO	80	Moderate	21	Birds foot trefoil
	Transect Sector
	1	2	3	4	5	6	7	8	9
Bombus pratorum
Bombus lapidarius			4	4	1	7	6	3	1
Bombus terrestris						1	2		1
Bombus lucorum	2	1	1	1		2	2	1	1
Bombus pascuorum			8	7	2	7	4	2	2
Bombus hypnorum
Bombus bohemicus
Bombus vestalis
Bombus rupestris
Cuckoo Bumblebee
Apis mellifera						1
Pieris rapae	1	4		1		2	3	1	1
Pieris napi						1
Pieris brassicae						1
Polyommatus icarus			1
Maniola jurtina			1	1	2
Pyronia tithonus	2	1	2	1		1		1
Pararge aegeria		1		3		3	2	1	2
Pyronia tithonus
Pararge aegeria
Lycaena phlaeas
Aglais io						2		1
Lasiommata megera						1			1
Polygonia c-album								1
Zygaena filipendulae
Site	Start Time	End Time	Date	Recorder	% Sun	Wind Speed	Temp	Flowers
Upton	09:30:00	11:10:00	2010-08-19	RI	100	Low	19	Birds foot trefoil
	Transect Sector
	1	2	3	4	5	6	7	8	9
Bombus pratorum
Bombus lapidarius	1		2		1
Bombus terrestris
Bombus lucorum
Bombus pascuorum	4		5	10		5	6		5
Bombus hypnorum
Bombus bohemicus						1
Bombus vestalis						2
Bombus rupestris
Cuckoo Bumblebee
Apis mellifera	1							2
Pieris rapae	1	1						2	1
Pieris napi
Pieris brassicae		2							1
Polyommatus icarus				2			2
Maniola jurtina	1	3			2
Pyronia tithonus		2
Pararge aegeria						1	4		1
Pyronia tithonus
Thymelicus sylvestris
Pararge aegeria	1			1
Lycaena phlaeas
Aglais io
Lasiommata megera
Polygonia c-album
Zygaena filipendulae
Site	Start Time	End Time	Date	Recorder	% Sun	Wind Speed	Temp	Flowers
Upton	10:20:00	12:40:00	2010-08-25	RI	100	Low	20	Birds foot trefoil
	Transect Sector
	1	2	3	4	5	6	7	8	9
Bombus pratorum
Bombus lapidarius	1					1
Bombus terrestris
Bombus lucorum
Bombus pascuorum	3		11	6		9	3	1	2
Bombus hypnorum
Bombus bohemicus
Bombus vestalis
Bombus rupestris
Cuckoo Bumblebee
Apis mellifera
Pieris rapae	1		2			4	4	3	4
Pieris napi
Pieris brassicae
Polyommatus icarus
Maniola jurtina	2			2	2	1
Pyronia tithonus									1
Pararge aegeria				3	3		5	4
Coenonympha pamphilus
Pyronia tithonus
Lycaena phlaeas					1
Aglais io
Lasiommata megera
Zygaena filipendulae
Site	Start Time	End Time	Date	Recorder	% Sun	Wind Speed	Temp	Flowers
Upton	13:30:00	15:15:00	2010-09-01	HO	100	Calm	24	Birds foot trefoil
	Transect Sector
	1	2	3	4	5	6	7	8	9
Bombus pratorum
Bombus lapidarius									1
Bombus terrestris
Bombus lucorum
Bombus pascuorum	2	2	4	3		1		1	2
Bombus hypnorum
Bombus bohemicus
Bombus vestalis
Bombus rupestris
Cuckoo Bumblebee
Apis mellifera
Pieris rapae		1	1	1	1	5	5	1	2
Pieris napi
Pieris brassicae								1
Polyommatus icarus			4	6			1
Maniola jurtina
Pyronia tithonus
Pararge aegeria			1	3		13	1	11	9
Coenonympha pamphilus
Pyronia tithonus
Lycaena phlaeas	1				1				1
Aglais io
Lasiommata megera
Zygaena filipendulae
Site	Start Time	End Time	Date	Recorder	% Sun	Wind Speed	Temp	Flowers
Upton	13:30:00	15:00:00	2010-09-17	HO	20	Low	16	Ragwort
	Transect Sector
	1	2	3	4	5	6	7	8	9
Bombus pratorum
Bombus lapidarius
Bombus terrestris
Bombus lucorum
Bombus pascuorum			1				2
Bombus hypnorum
Bombus bohemicus
Bombus vestalis
Bombus rupestris
Cuckoo Bumblebee
Apis mellifera
Pieris rapae	2				1			1
Pieris napi
Pieris brassicae
Polyommatus icarus
Maniola jurtina
Pyronia tithonus
Pararge aegeria				2		1	4	3
Coenonympha pamphilus
Pyronia tithonus
Lycaena phlaeas
Aglais io
Lasiommata megera
Polygonia c-album						3	2		1
Zygaena filipendulae
Site	Start Time	End Time	Date	Recorder	% Sun	Wind Speed	Temp	Flowers
Upton	13:00:00	14:30:00	2011-04-07	RI	100	Strong	20
	Transect Sector
	1	2	3	4	5	6	7	8	9
Bombus pratorum						1
Bombus lapidarius		1		1		1	1		2
Bombus terrestris
Bombus lucorum							1		1
Bombus pascuorum
Bombus hypnorum
Bombus bohemicus
Bombus vestalis
Bombus rupestris
Cuckoo Bumblebee
Apis mellifera
Pieris rapae
Pieris napi
Pieris brassicae
Polyommatus icarus
Maniola jurtina
Pyronia tithonus
Pararge aegeria
Coenonympha pamphilus
Pyronia tithonus
Lycaena phlaeas
Aglais io
Lasiommata megera
Polygonia c-album
Zygaena filipendulae
Site	Start Time	End Time	Date	Recorder	% Sun	Wind Speed	Temp	Flowers
Upton	11:15:00		2011-04-18	RI	100	Calm	21
	Transect Sector
	1	2	3	4	5	6	7	8	9
Bombus pratorum							1
Bombus lapidarius						1	1	1	1
Bombus terrestris
Bombus lucorum						1	1
Bombus pascuorum						1
Bombus hypnorum
Bombus bohemicus
Bombus vestalis
Bombus rupestris
Cuckoo Bumblebee
Apis mellifera
Pieris rapae
Pieris napi
Pieris brassicae
Polyommatus icarus
Maniola jurtina
Pyronia tithonus
Pararge aegeria
Coenonympha pamphilus
Pyronia tithonus
Lycaena phlaeas
Aglais io
Lasiommata megera
Polygonia c-album
Zygaena filipendulae
Site	Start Time	End Time	Date	Recorder	% Sun	Wind Speed	Temp	Flowers
Upton	11:15:00		2011-04-18	HA	100	Calm	21
	Transect Sector
	1	2	3	4	5	6	7	8	9
Bombus pratorum							1
Bombus lapidarius						1	1	1
Bombus terrestris	1
Bombus lucorum	2					1	1
Bombus pascuorum						1
Bombus hypnorum
Bombus bohemicus
Bombus vestalis
Bombus rupestris
Cuckoo Bumblebee
Apis mellifera
Pieris rapae
Pieris napi
Pieris brassicae
Polyommatus icarus
Maniola jurtina
Pyronia tithonus
Pararge aegeria
Coenonympha pamphilus
Pyronia tithonus
Lycaena phlaeas
Aglais io
Lasiommata megera
Polygonia c-album
Zygaena filipendulae
Site	Start Time	End Time	Date	Recorder	% Sun	Wind Speed	Temp	Flowers
Upton	11:15:00	13:00:00	2011-04-18	AB	100	Calm	21
	Transect Sector
	1	2	3	4	5	6	7	8	9
Bombus pratorum							1
Bombus lapidarius						1	1	1	1
Bombus terrestris
Bombus lucorum	2					1	1
Bombus pascuorum						1
Bombus hypnorum
Bombus bohemicus
Bombus vestalis
Bombus rupestris
Cuckoo Bumblebee
Apis mellifera
Pieris rapae
Pieris napi
Pieris brassicae
Polyommatus icarus
Maniola jurtina
Pyronia tithonus
Pararge aegeria
Coenonympha pamphilus
Pyronia tithonus
Lycaena phlaeas
Aglais io
Lasiommata megera
Polygonia c-album
Zygaena filipendulae
Site	Start Time	End Time	Date	Recorder	% Sun	Wind Speed	Temp	Flowers
Upton	11:15:00	13:00:00	2011-04-18	WO	100	Calm	21
	Transect Sector
	1	2	3	4	5	6	7	8	9
Bombus pratorum							1
Bombus lapidarius						1	1	1	1
Bombus terrestris
Bombus lucorum	2					1	1
Bombus pascuorum						1
Bombus hypnorum
Bombus bohemicus
Bombus vestalis
Bombus rupestris
Cuckoo Bumblebee
Apis mellifera
Pieris rapae
Pieris napi
Pieris brassicae
Polyommatus icarus
Maniola jurtina
Pyronia tithonus
Pararge aegeria
Coenonympha pamphilus
Pyronia tithonus
Lycaena phlaeas
Aglais io
Lasiommata megera
Polygonia c-album
Zygaena filipendulae
